# Supplementary material for: Histone Deacetylase Inhibitors as a Promising Treatment Against Myocardial Infarction: A Systematic Review
Source: J Clin Med. 2024 Dec 20;13(24):7797. doi: 10.3390/jcm13247797 (PMC11728224; doi:10.3390/jcm13247797)
Supplement: Supplementary file 1 [file jcm-13-07797-s001.zip]

Archive with 1 entries (1 files):
- jcm-3375690-supplementary.pdf
